# Supplementary material for: Unleashing the Potential of EIL Transcription Factors in Enhancing Sweet Orange Resistance to Bacterial Pathologies: Genome-Wide Identification and Expression Profiling
Source: Int J Mol Sci. 2023 Aug 10;24(16):12644. doi: 10.3390/ijms241612644 (PMC10454048; doi:10.3390/ijms241612644)
Supplement: Supplementary file 1 [file ijms-24-12644-s001.zip]

Archive with 1 entries (1 files):
- ijms-2524472-supplementary.pdf
